# Supplementary material for: The Impacts of COVID-19 on Healthcare Quality in Tertiary Medical Centers—A Retrospective Study on Data from Taiwan Clinical Performance Indicators System
Source: Int J Environ Res Public Health. 2022 Feb 17;19(4):2278. doi: 10.3390/ijerph19042278 (PMC8871675; doi:10.3390/ijerph19042278)
Supplement: Supplementary file 1 [file ijerph-19-02278-s001.zip]

Archive with 1 entries (1 files):
- ijerph-1569840-supplementary.pdf
